# Supplementary material for: Harnessing DSB repair to promote efficient homology-dependent and -independent prime editing
Source: Nat Commun. 2022 Mar 24;13:1240. doi: 10.1038/s41467-022-28771-1 (PMC8948305; doi:10.1038/s41467-022-28771-1)
Supplement: Supplementary file 5 — Source data [file 41467_2022_28771_MOESM5_ESM.xlsx]

## Sheet: FIgure 1
a
HEK3	prime edits - precise			prime edits - all			Indels
PEn	14.884	16.6	17.065	76.155	67.102	72.99	18.719	18.918	20.026
PE2	44.928	40.966	41.549	45.842	41.766	42.462	0.842	0.877	0.855
DPM2	prime edits - precise			prime edits - all			Indels
PE0	13.17	15.33	13.79	38.91	39.04	33.97	24.04	23.16	23.73
PE2	28.42	17.74	14.68	28.72	18.04	14.94	0.42	0.79	0.65
AAVS1	prime edits - precise			prime edits - all			Indels
PE0	12.29	14.24	11.23	27.76	31.81	25.29	4.29	4.51	4.69
PE2	12.81	11.28	7.21	13.02	11.49	7.44	0.57	0.56	0.9
EGFR	prime edits - precise			prime edits - all			Indels
PE0	13.34	10.7777	12.458	59.31	43.2267	50.1757	8.82333	8.94867	9.73767
PE2	6.66667	7.67333	9.50667	6.72333	7.76667	10.01	1.73	1.72667	1.91667
TRAC	prime edits - precise			prime edits - all			Indels
PE0	4.91	12.52	11.39	6.33	16.47	15.31	6.8	9.59	10.46
PE2	1.12	4.05	4.4	1.14	4.07	4.42	0.61	1.42	1.28
PCSK9	prime edits - precise			prime edits - all			Indels
PE0	12.87	12.77	12.58	22.07	21.01	20.65	18.98	19.53	14.85
PE2	5.01	3.41	3.44	5.05	3.44	3.46	0.46	0.47	0.45
FANCF	prime edits - precise			prime edits - all			Indels
PE0	17.17	16.553	24.813	37.045	33.914	52.511	9.527	9.972	12.583
PE2	8.97	6.551	4.887	9.227	6.721	5.094	1.089	1.234	1.202
TRBC	prime edits - precise			prime edits - all			Indels
PE0	10.28	10.44	11.98	20.82	23.82	31.79	3.86	3.97	4.4
PE2	1.15	2.46	2.72	1.24	2.64	3.05	0.64	0.9	0.9
PDCD1	prime edits - precise			prime edits - all			Indels
PE0	23.61	18.98	18.51	37.49	30.3	28.46	19.93	19.07	19.09
PE2	1.04	0.68	0.47	1.13	0.78	0.56	0.77	0.74	0.96
CTLA4	prime edits - precise			prime edits - all			Indels
PE0	22.75	22.38	22.08	42.66	39.1	35.99	6.46	5.79	5.95
PE2	2.82	1.27	1.64	2.87	1.28	1.65	0.59	0.67	0.72

## Sheet: Figure 1a t-test
HEK3
14.884	16.6	17.065	PEn
44.928	40.966	41.549	PE2
0.00503597	**
DPM2
13.17	15.33	13.79	PEn
28.42	17.74	14.68	PE2
0.307473	ns
AAVS1
12.29	14.24	11.23	PEn
12.81	11.28	7.21	PE2
0.256917	ns
EGFR
13.34	10.7777	12.458	PEn
6.66667	7.67333	9.50667	PE2
0.073223	ns
TRAC
4.91	12.52	11.39	PEn
1.12	4.05	4.4	PE2
0.0433361	*
PCSK9
12.87	12.77	12.58	PEn
5.01	3.41	3.44	PE2
0.00282086	**
FANCF
17.17	16.553	24.813	PEn
8.97	6.551	4.887	PE2
0.0733439	ns
TRBC
10.28	10.44	11.98	PEn
1.15	2.46	2.72	PE2
0.00213429	**
PDCD1
23.61	18.98	18.51	PEn
1.04	0.68	0.47	PE2
0.00554674	**
CTLA4
22.75	22.38	22.08	PEn
2.82	1.27	1.64	PE2
0.000277863	***
t-test between PRECISE PRIME EDITS PEn x PE2
Symbol	P value
ns	P > 0.05
*	P ≤ 0.05
**	P ≤ 0.01
***	P ≤ 0.001

## Sheet: Figure 2 
a
DPM2	prime edits - precise			prime edits - all			Indels
PEn	13.17	15.33	13.79	38.91	39.04	33.97	24.04	23.16	23.73
PEn+i	25.31	27.34	25.81	26.47	28.48	26.79	17.01	15.35	14.97
PE2	28.42	17.74	14.68	28.72	18.04	14.94	0.42	0.79	0.65
AAVS1	prime edits - precise			prime edits - all			Indels
PEn	12.29	14.24	11.23	27.76	31.81	25.29	4.29	4.51	4.69
PEn+i	22.46	26.96	18.16	23.05	27.91	18.91	3.65	3.73	3.48
PE2	12.81	11.28	7.21	13.02	11.49	7.44	0.57	0.56	0.9
TRAC	prime edits - precise			prime edits - all			Indels
PEn	4.91	12.52	11.39	6.33	16.47	15.31	6.8	9.59	10.46
PEn+i	3.79	10.04	8.59	3.99	10.37	8.92	5.25	6.45	5.75
PE2	1.12	4.05	4.4	1.14	4.07	4.42	0.61	1.42	1.28
PCSK9	prime edits - precise			prime edits - all			Indels
PEn	12.87	12.77	12.58	22.07	21.01	20.65	18.98	19.53	14.85
PEn+i	9.81	10.68	10.46	10.27	11.24	11.01	20.64	22.94	17.86
PE2	5.01	3.41	3.44	5.05	3.44	3.46	0.46	0.47	0.45
TRBC	prime edits - precise			prime edits - all			Indels
PEn	10.28	10.44	11.98	20.82	23.82	31.79	3.86	3.97	4.4
PEn+i	12.16	11.57	16.12	12.61	12.04	16.92	1.96	2.23	1.57
PE2	1.15	2.46	2.72	1.24	2.64	3.05	0.64	0.9	0.9
CTLA4	prime edits - precise			prime edits - all			Indels
PEn	22.75	22.38	22.08	42.66	39.1	35.99	6.46	5.79	5.95
PEn+i	28.84	25.47	23.87	29.36	25.81	24.19	17.02	13.84	13.89
PE2	2.82	1.27	1.64	2.87	1.28	1.65	0.59	0.67	0.72
PDCD1	prime edits - precise			prime edits - all			Indels
PEn	23.61	18.98	18.51	37.49	30.3	28.46	19.93	19.07	19.09
PEn+i	18.92	12.43	12.48	19.74	12.94	12.94	11.86	9.79	10.21
PE2	1.04	0.68	0.47	1.13	0.78	0.56	0.77	0.74	0.96
EGFR	prime edits - precise			prime edits - all			Indels
PEn	13.34	10.7777	12.458	59.31	43.2267	50.1757	8.82333	8.94867	9.73767
PEn+i	43.6967	29.4047	31.27	45.0967	29.5503	32.6577	6.67667	4.782	4.94767
PE2	6.66667	7.67333	9.50667	6.72333	7.76667	10.01	1.73	1.72667	1.91667
c
	prime edits - precise			prime edits - all			Indels
WT DMSO	5.64	7.62	6.64	10.87	15.97	13.72	3.1	3.26	2.37
POLQ-/- DMSO	4.59	7.03	5.17	9.96	16.55	11.5	3.14	3.71	2.56
WT DNAPKi	6.54	12.75	7.07	6.72	13.03	7.24	3.19	1.92	2.3
POLQ-/- DNAPKi	4.62	12.12	5.36	4.75	12.46	5.49	0.27	0.23	0.19

## Sheet: Figure 2a t-test
DPM2					DPM2
13.17	15.33	13.79	PEn		25.31	27.34	25.81	PEn+i
25.31	27.34	25.81	PEn+i		28.42	17.74	14.68	PE2
1.20004e-05	***				0.322872	ns
AAVS1					AAVS1
12.29	14.24	11.23	PEn		22.46	26.96	18.16	PEn+i
22.46	26.96	18.16	PEn+i		12.81	11.28	7.21	PE2
0.0272529	*				0.022192	*
TRAC					TRAC
4.91	12.52	11.39	PEn		3.79	10.04	8.59	PEn+i
3.79	10.04	8.59	PEn+i		1.12	4.05	4.4	PE2
0.0536354	ns				0.0466963	*
PCSK9					PCSK9
12.87	12.77	12.58	PEn		9.81	10.68	10.46	PEn+i
9.81	10.68	10.46	PEn+i		5.01	3.41	3.44	PE2
0.0168339	*				0.0148793	*
TRBC					TRBC
10.28	10.44	11.98	PEn		12.16	11.57	16.12	PEn+i
12.16	11.57	16.12	PEn+i		1.15	2.46	2.72	PE2
0.118912	ns				0.0121145	*
CTLA4					CTLA4
22.75	22.38	22.08	PEn		28.84	25.47	23.87	PEn+i
28.84	25.47	23.87	PEn+i		2.82	1.27	1.64	PE2
0.102869	ns				0.00204717	**
PDCD1					PDCD1
23.61	18.98	18.51	PEn		18.92	12.43	12.48	PEn+i
18.92	12.43	12.48	PEn+i		1.04	0.68	0.47	PE2
0.00913652	**				0.020165	*
EGFR					EGFR
13.34	10.7777	12.458	PEn		43.6967	29.4047	31.27	PEn+i
43.6967	29.4047	31.27	PEn+i		6.66667	7.67333	9.50667	PE2
0.0282277	*				0.0341836	*
t-test: PEn PRIME EDITS - PRECISE: PEn vs PEn-i					t-test: PEn PRIME EDITS PRECISE: PEn+i vs PE2
Symbol	P value
ns	P > 0.05
*	P ≤ 0.05
**	P ≤ 0.01
***	P ≤ 0.001

## Sheet: Figure 3
b
AAVS1 HEK239T	prime edits - precise			prime edits - all			Indels
DMSO	22.86	25.01	20.6	46.761	49.0993	42.3663	7.41	7.33	6.03
DNA-PKi	0.65	0.67	0.52	2.35167	4.114	3.17767	11.31	14.4	10.65
d
HeLa	prime edits - precise			prime edits - all			Indels
AAVS1 6bp	48.22	50.7	46.95	65.45	66.1	60.4	4.25	4.8	4.72
PCSK9 1 bp A	26.034	25.6805	27.327	39.7695	41.369	44.3385	4.664	4.734	5.072
PCSK9 1 bp C	16.923	16.3765	15.779	31.646	34.043	32.5325	4.0985	4.118	4.0645
PCSK9 1 bp G	31.3685	31.234	32.0585	40.0745	40.4985	41.9215	3.4165	3.995	3.7405
PCSK9 1 bp T	14.9725	14.4855	13.9255	42.7575	40.9965	42.2495	4.118	4.1895	4.6955
HBEGF 3 bp	29.903	30.983	29.935	58.851	61.658	59.6735	5.991	6.3645	7.407
HBEGF 6 bp	19.9245	19.0765	19.277	59.2035	59.9555	59.779	8.69	8.746	9.38
HBEGF 1 bp A	13.826	14.905	14.9645	53.033	53.424	52.0205	7.2955	8.0055	8.7365
HBEGF 1 bp C	38.765	41.108	38.242	55.1495	58.001	55.4965	6.896	7.1135	6.964
HBEGF 1 bp T	12.2815	12.4355	13.642	47.7135	49.6095	49.5795	13.3575	14.247	14.013
CTLA4 8 bp	6.66	6.65	5.73	30.4	28.82	23.49	20.99	20.66	19.44
e	prime edits - precise			prime edits - all			Indels
AAVS1 6bp	8.65	12.41	7.79	21.27	27.2	17.09	2.54	3.26	2.02
HBEGF 1 bp A	11.518	10.408	11.0225	24.3775	23.063	24.747	7.8015	7.75	8.5015
HBEGF 1 bp C	14.4745	13.23	14.021	28.137	25.9105	27.87	7.6485	7.518	7.8565
PCSK9 1 bp G	8.6945	8.828	7.6905	14.003	14.594	12.0715	3.847	3.707	3.2365
f
AAVS1	prime edits - precise			prime edits - all			Indels
A	10.026	8.282	7.814	44.027	28.516	29.166	10.075	6.013	6.299
C	2.398	2.447	2.443	32.912	17.402	17.685	9.371	4.2	4.617
G	47.544	45.451	47.418	67.907	66.446	68.585	4.146	4.221	4.107
T	14.011	9.023	8.149	55.189	35.766	32.423	3.847	2.837	2.839

## Sheet: Figure 4
Target-site	Editor	Replicate	Editing	Average
FANCF_off1	PEn peg	1	8.154	12.1223
FANCF_off1	PEn peg	2	8.306
FANCF_off1	PEn peg	3	19.907
FANCF_off1	PEn spring	1	14.301	19.5987
FANCF_off1	PEn spring	2	15.46
FANCF_off1	PEn spring	3	29.035
FANCF_off1	PE2 peg	1	0.02	0.0313333
FANCF_off1	PE2 peg	2	0.014
FANCF_off1	PE2 peg	3	0.06
FANCF_off1	PEn-dRT peg	1	1.297	1.34033
FANCF_off1	PEn-dRT peg	2	1.276
FANCF_off1	PEn-dRT peg	3	1.448
FANCF_off1	PEn-dRT spring	1	1.445	1.504
FANCF_off1	PEn-dRT spring	2	1.169
FANCF_off1	PEn-dRT spring	3	1.898
FANCF_off1	wt	1	0.037	0.0246667
FANCF_off1	wt	2	0.025
FANCF_off1	wt	3	0.012
FANCF_off2	PEn peg	1	0.144	0.199667
FANCF_off2	PEn peg	2	0.152
FANCF_off2	PEn peg	3	0.303
FANCF_off2	PEn spring	1	0.26	0.301
FANCF_off2	PEn spring	2	0.206
FANCF_off2	PEn spring	3	0.437
FANCF_off2	PE2 peg	1	0.01	0.0113333
FANCF_off2	PE2 peg	2	0.018
FANCF_off2	PE2 peg	3	0.006
FANCF_off2	PEn-dRT peg	1	0.09	0.118667
FANCF_off2	PEn-dRT peg	2	0.127
FANCF_off2	PEn-dRT peg	3	0.139
FANCF_off2	PEn-dRT spring	1	0.213	0.16
FANCF_off2	PEn-dRT spring	2	0.132
FANCF_off2	PEn-dRT spring	3	0.135
FANCF_off2	wt	1	0.011	0.01
FANCF_off2	wt	2	0.011
FANCF_off2	wt	3	0.008
FANCF_off3	PEn peg	1	0.085	0.143333
FANCF_off3	PEn peg	2	0.057
FANCF_off3	PEn peg	3	0.288
FANCF_off3	PEn spring	1	0.11	0.236667
FANCF_off3	PEn spring	2	0.088
FANCF_off3	PEn spring	3	0.512
FANCF_off3	PE2 peg	1	0.016	0.0123333
FANCF_off3	PE2 peg	2	0.012
FANCF_off3	PE2 peg	3	0.009
FANCF_off3	PEn-dRT peg	1	0.049	0.0416667
FANCF_off3	PEn-dRT peg	2	0.034
FANCF_off3	PEn-dRT peg	3	0.042
FANCF_off3	PEn-dRT spring	1	0.038	0.0373333
FANCF_off3	PEn-dRT spring	2	0.02
FANCF_off3	PEn-dRT spring	3	0.054
FANCF_off3	wt	1	0.014	0.0113333
FANCF_off3	wt	2	0.006
FANCF_off3	wt	3	0.014
FANCF_off4	PEn peg	1	0.132	0.241667
FANCF_off4	PEn peg	2	0.103
FANCF_off4	PEn peg	3	0.49
FANCF_off4	PEn spring	1	0.206	0.352333
FANCF_off4	PEn spring	2	0.185
FANCF_off4	PEn spring	3	0.666
FANCF_off4	PE2 peg	1	0.014	0.0103333
FANCF_off4	PE2 peg	2	0.009
FANCF_off4	PE2 peg	3	0.008
FANCF_off4	PEn-dRT peg	1	0.055	0.0423333
FANCF_off4	PEn-dRT peg	2	0.04
FANCF_off4	PEn-dRT peg	3	0.032
FANCF_off4	PEn-dRT spring	1	0.078	0.0673333
FANCF_off4	PEn-dRT spring	2	0.063
FANCF_off4	PEn-dRT spring	3	0.061
FANCF_off4	wt	1	0.008	0.0123333
FANCF_off4	wt	2	0.015
FANCF_off4	wt	3	0.014
FANCF_on	PEn peg	1	46.775	52.2753
FANCF_on	PEn peg	2	43.93
FANCF_on	PEn peg	3	66.121
FANCF_on	PEn spring	1	59.135	63.4957
FANCF_on	PEn spring	2	55.414
FANCF_on	PEn spring	3	75.938
FANCF_on	PE2 peg	1	9.273	7.077
FANCF_on	PE2 peg	2	6.744
FANCF_on	PE2 peg	3	5.214
FANCF_on	PEn-dRT peg	1	36.354	35.765
FANCF_on	PEn-dRT peg	2	33.103
FANCF_on	PEn-dRT peg	3	37.838
FANCF_on	PEn-dRT spring	1	33.083	33.631
FANCF_on	PEn-dRT spring	2	27.839
FANCF_on	PEn-dRT spring	3	39.971
FANCF_on	wt	1	0.012	0.0123333
FANCF_on	wt	2	0.01
FANCF_on	wt	3	0.015
HEK3_off1	PEn peg	1	0.747	0.735667
HEK3_off1	PEn peg	2	0.43
HEK3_off1	PEn peg	3	1.03
HEK3_off1	PEn spring	1	2.149	2.28233
HEK3_off1	PEn spring	2	2.019
HEK3_off1	PEn spring	3	2.679
HEK3_off1	PE2 peg	1	0.006	0.00366667
HEK3_off1	PE2 peg	2	0.003
HEK3_off1	PE2 peg	3	0.002
HEK3_off1	PEn-dRT peg	1	0.34	0.388333
HEK3_off1	PEn-dRT peg	2	0.303
HEK3_off1	PEn-dRT peg	3	0.522
HEK3_off1	PEn-dRT spring	1	0.927	0.590667
HEK3_off1	PEn-dRT spring	2	0.333
HEK3_off1	PEn-dRT spring	3	0.512
HEK3_off1	wt	1	0.004	0.00533333
HEK3_off1	wt	2	0.007
HEK3_off1	wt	3	0.005
HEK3_off2	PEn peg	1	2.926	2.464
HEK3_off2	PEn peg	2	1.45
HEK3_off2	PEn peg	3	3.016
HEK3_off2	PEn spring	1	1.358	1.71667
HEK3_off2	PEn spring	2	1.47
HEK3_off2	PEn spring	3	2.322
HEK3_off2	PE2 peg	1	0.017	0.0226667
HEK3_off2	PE2 peg	2	0.026
HEK3_off2	PE2 peg	3	0.025
HEK3_off2	PEn-dRT peg	1	1.086	1.104
HEK3_off2	PEn-dRT peg	2	0.771
HEK3_off2	PEn-dRT peg	3	1.455
HEK3_off2	PEn-dRT spring	1	2.306	1.53633
HEK3_off2	PEn-dRT spring	2	0.951
HEK3_off2	PEn-dRT spring	3	1.352
HEK3_off2	wt	1	0.039	0.0296667
HEK3_off2	wt	2	0.027
HEK3_off2	wt	3	0.023
HEK3_off3	PEn peg	1	0.794	0.695
HEK3_off3	PEn peg	2	0.425
HEK3_off3	PEn peg	3	0.866
HEK3_off3	PEn spring	1	0.395	0.468
HEK3_off3	PEn spring	2	0.432
HEK3_off3	PEn spring	3	0.577
HEK3_off3	PE2 peg	1	0.142	0.145667
HEK3_off3	PE2 peg	2	0.155
HEK3_off3	PE2 peg	3	0.14
HEK3_off3	PEn-dRT peg	1	0.25	0.281667
HEK3_off3	PEn-dRT peg	2	0.276
HEK3_off3	PEn-dRT peg	3	0.319
HEK3_off3	PEn-dRT spring	1	0.434	0.354
HEK3_off3	PEn-dRT spring	2	0.32
HEK3_off3	PEn-dRT spring	3	0.308
HEK3_off3	wt	1	0.167	0.152667
HEK3_off3	wt	2	0.147
HEK3_off3	wt	3	0.144
HEK3_off4	PEn peg	1	0.031	0.0216667
HEK3_off4	PEn peg	2	0.014
HEK3_off4	PEn peg	3	0.02
HEK3_off4	PEn spring	1	0.018	0.0196667
HEK3_off4	PEn spring	2	0.012
HEK3_off4	PEn spring	3	0.029
HEK3_off4	PE2 peg	1	0.007	0.00466667
HEK3_off4	PE2 peg	2	0.001
HEK3_off4	PE2 peg	3	0.006
HEK3_off4	PEn-dRT peg	1	0.013	0.009
HEK3_off4	PEn-dRT peg	2	0.005
HEK3_off4	PEn-dRT peg	3	0.009
HEK3_off4	PEn-dRT spring	1	0.016	0.0123333
HEK3_off4	PEn-dRT spring	2	0.011
HEK3_off4	PEn-dRT spring	3	0.01
HEK3_off4	wt	1	0.008	0.00633333
HEK3_off4	wt	2	0.005
HEK3_off4	wt	3	0.006
HEK3_on	PEn peg	1	94.736	91.0973
HEK3_on	PEn peg	2	85.746
HEK3_on	PEn peg	3	92.81
HEK3_on	PEn spring	1	94.984	94.81
HEK3_on	PEn spring	2	94.067
HEK3_on	PEn spring	3	95.379
HEK3_on	PE2 peg	1	45.917	43.4173
HEK3_on	PE2 peg	2	41.796
HEK3_on	PE2 peg	3	42.539
HEK3_on	PEn-dRT peg	1	86.125	83.9997
HEK3_on	PEn-dRT peg	2	79.172
HEK3_on	PEn-dRT peg	3	86.702
HEK3_on	PEn-dRT spring	1	93.565	89.9613
HEK3_on	PEn-dRT spring	2	85.626
HEK3_on	PEn-dRT spring	3	90.693
HEK3_on	wt	1	0.007	0.004
HEK3_on	wt	2	0.001
HEK3_on	wt	3	0.004
HEK4_off1	PEn peg	1	65.661	64.481
HEK4_off1	PEn peg	2	57.473
HEK4_off1	PEn peg	3	70.309
HEK4_off1	PEn spring	1	71.443	63.424
HEK4_off1	PEn spring	2	53.657
HEK4_off1	PEn spring	3	65.172
HEK4_off1	PE2 peg	1	0.037	0.0386667
HEK4_off1	PE2 peg	2	0.03
HEK4_off1	PE2 peg	3	0.049
HEK4_off1	PEn-dRT peg	1	54.186	49.1307
HEK4_off1	PEn-dRT peg	2	33.435
HEK4_off1	PEn-dRT peg	3	59.771
HEK4_off1	PEn-dRT spring	1	54.218	48.1253
HEK4_off1	PEn-dRT spring	2	38.249
HEK4_off1	PEn-dRT spring	3	51.909
HEK4_off1	wt	1	0.012	0.017
HEK4_off1	wt	2	0.011
HEK4_off1	wt	3	0.028
HEK4_off2	PEn peg	1	44.374	44.8643
HEK4_off2	PEn peg	2	38.032
HEK4_off2	PEn peg	3	52.187
HEK4_off2	PEn spring	1	56.089	47.234
HEK4_off2	PEn spring	2	37.141
HEK4_off2	PEn spring	3	48.472
HEK4_off2	PE2 peg	1	0.633	0.64
HEK4_off2	PE2 peg	2	0.52
HEK4_off2	PE2 peg	3	0.767
HEK4_off2	PEn-dRT peg	1	39.154	34.3713
HEK4_off2	PEn-dRT peg	2	19.572
HEK4_off2	PEn-dRT peg	3	44.388
HEK4_off2	PEn-dRT spring	1	40.409	33.7423
HEK4_off2	PEn-dRT spring	2	24.362
HEK4_off2	PEn-dRT spring	3	36.456
HEK4_off2	wt	1	0.114	0.118
HEK4_off2	wt	2	0.138
HEK4_off2	wt	3	0.102
HEK4_off4	PEn peg	1	37.552	36.5993
HEK4_off4	PEn peg	2	28.837
HEK4_off4	PEn peg	3	43.409
HEK4_off4	PEn spring	1	52.333	44.4867
HEK4_off4	PEn spring	2	34.544
HEK4_off4	PEn spring	3	46.583
HEK4_off4	PE2 peg	1	0.113	0.138333
HEK4_off4	PE2 peg	2	0.08
HEK4_off4	PE2 peg	3	0.222
HEK4_off4	PEn-dRT peg	1	17.882	15.5857
HEK4_off4	PEn-dRT peg	2	7.843
HEK4_off4	PEn-dRT peg	3	21.032
HEK4_off4	PEn-dRT spring	1	29.016	24.5757
HEK4_off4	PEn-dRT spring	2	17.284
HEK4_off4	PEn-dRT spring	3	27.427
HEK4_off4	wt	1	0.014	0.0213333
HEK4_off4	wt	2	0.019
HEK4_off4	wt	3	0.031
HEK4_on	PEn peg	1	93.019	92.0183
HEK4_on	PEn peg	2	89.243
HEK4_on	PEn peg	3	93.793
HEK4_on	PEn spring	1	88.708	85.354
HEK4_on	PEn spring	2	80.388
HEK4_on	PEn spring	3	86.966
HEK4_on	PE2 peg	1	36.293	30.6837
HEK4_on	PE2 peg	2	33.401
HEK4_on	PE2 peg	3	22.357
HEK4_on	PEn-dRT peg	1	86.397	80.8183
HEK4_on	PEn-dRT peg	2	68.371
HEK4_on	PEn-dRT peg	3	87.687
HEK4_on	PEn-dRT spring	1	83.73	80.3047
HEK4_on	PEn-dRT spring	2	73.465
HEK4_on	PEn-dRT spring	3	83.719
HEK4_on	wt	1	0.034	0.029
HEK4_on	wt	2	0.027
HEK4_on	wt	3	0.026

## Sheet: Figure 5
b
Cas9	PE2	PE0 + pegRNA	PE0 + springRNA
1	0.00138111	0.0051247	0.0165538
1	0.025268	0.00230849	0.0830669
d
PE0 + springRNA	PE0 + springRNA_PAMins
1	6.40096
1	8.88003

## Sheet: Figure S1
AAVS1 HeLa	prime edits - precise			prime edits - all			Indels
PE0	9.07	8.48	6.51	44.82	41.3	33.16	19.55	19.76	18.09
PE2	23.31	14.26	3.53	23.31	14.49	3.66	0.45	0.5	0.55
AAVS1 HCT116	prime edits - precise			prime edits - all			Indels
PE0	3.03	3.6	1.56	9	10.9	5.01	2.48	2.96	1.96
PE2	2.49	1.61	0.53	2.56	1.67	0.56	0.42	0.42	0.41
CTLA4 HeLa	prime edits - precise			prime edits - all			Indels
PE0	6.73	6.86	5.79	29.88	28.62	23.93	8.13	9.06	9.51
PE2	1.35	0.72	0.76	1.4	0.76	0.79	0.49	0.49	0.5
CTLA4 HCT116	prime edits - precise			prime edits - all			Indels
PE0	4.83	2.42	3.06	12.38	6.84	7.98	2.86	1.74	2.05
PE2	0.14	0.17	0.07	0.15	0.19	0.08	0.48	0.44	0.44

## Sheet: Figure S1 t-test
HeLa - AAVS1
9.07	8.48	6.51	PEn
23.31	14.26	3.53	PE2
0.371555	ns
HCT116 - AAVS1
12.29	14.24	11.23	PEn
12.81	11.28	7.21	PE2
0.256917	ns
HeLa - CTLA4
4.91	12.52	11.39	PEn
1.12	4.05	4.4	PE2
0.0433361	*
HCT116 - CTLA4
12.87	12.77	12.58	PEn
5.01	3.41	3.44	PE2
0.00282086	**

## Sheet: Figure S2
WT +DMSO	POLQ-/- +DMSO	WT +DNA-PKi	POLQ-/- +DNA-PKi
9.9	4.7	8.86	0.48
7.43	5.96	6.64	0.49
6.66	4.06	6.51	0.46

[truncated: 2 more sheets: Figure S4, Figure S5 ]
